# Supplementary material for: Whole-Genome Sequencing of Mycobacterium tuberculosis Provides Insight into the Evolution and Genetic Composition of Drug-Resistant Tuberculosis in Belarus
Source: J Clin Microbiol. 2017 Jan 25;55(2):457–69. doi: 10.1128/JCM.02116-16 (PMC5277515; doi:10.1128/JCM.02116-16)
Supplement: Supplemental material [file JCM.02116-16_zjm999095347sd2.xlsx]

## Sheet: Sheet1
Dataset S1. Patient metadata for the Belarus 2010-2013 isolates. For each isolate anonymized patient number, collection year, strain number, HIV status, drug resistance status, and therapy frequency and dosage are given. Isolates included in the 97 single isolate per patient data set are indicated with a starred isolate ID.
							Drug Resitances																		Frequency and dosage of therapy
Isolate ID	Patient #	Year	Strain #	HIV status	Phenotype	ResCounts	EMB	INH	RIF	RIFP	RIFA	PZA	AMK/KAN	CM		CS	ETH	LEVO	MOXI	OFX	PAS	STR	B6	PRED	EMB	INH	RIF	RIFP	PZA	AMK/KAN	CM	CIPR	CS	ETH	LEVO	MOXI	OFX	PAS	STR	B6	PRED	CLR	AMX	LND
XTB13-203	1	2012	608	negative	X	9	resistant	resistant	resistant				resistant	resistant		resistant	susceptible			resistant	resistant	resistant									every day <1.0g>		every day <0.75g>	every day <0.75g>		every day <0.4g>		every day <8.0g>		every other day (during the month)		every day <1.0g>	every day <2.0g>
XTB13-146*	1	2013	15	negative	X	9	resistant	resistant	resistant				resistant	resistant		resistant	susceptible			resistant	resistant	resistant									every day <1.0g>		every day <0.75g>	every day <0.75g>		every day <0.4g>		every day <8.0g>		every other day (during the month)		every day <1.0g>	every day <2.0g>
XTB13-113*	2	2011	1223	negative	M	6	resistant	resistant	resistant			resistant	susceptible	susceptible		susceptible	susceptible			resistant	susceptible	resistant								every day <1.0g>			every day <0.75g>	every day <0.75g>	every day <1,0g>			every day <8.0g>		every other day (during the month)
XTB13-091*	4	2012	1057	negative	X	8	resistant	resistant	resistant				resistant	resistant		resistant	susceptible			resistant	susceptible	resistant
XTB13-096*	5	2011	1067	negative	Susc	0	susceptible	susceptible	susceptible			susceptible	susceptible	susceptible		susceptible	susceptible			susceptible	susceptible	susceptible			every day <1.6g>	every day <0,3g>	every day <0,6g>		every day <2,0g>											every other day (during the month)
XTB13-152*	6	2012	176	negative	Susc	1	susceptible	susceptible	susceptible				susceptible	susceptible		susceptible	susceptible			susceptible	susceptible	resistant			every day <1.2g>	every day <0,3g>	every day <0,6g>		every day <1,5g>
XTB13-190*	7	2012	506	negative	T	10	resistant	resistant	resistant				resistant	resistant		resistant	resistant			resistant	resistant	resistant
XTB13-121*	8	2011	1284	negative	Susc	1	susceptible	susceptible	susceptible			susceptible	susceptible	susceptible		susceptible	susceptible			susceptible	susceptible	resistant			every day <0,8g>	every day <0,3g>	every day <0,3g>		every day <1,2g>
XTB13-230*	9	2012	788	negative	M	5	resistant	resistant	resistant			resistant	susceptible	susceptible		susceptible	susceptible			susceptible	susceptible	resistant							every day <2.0g>	every day <1.0g>			every day <0.75g>	every day <0.75g>			every day <0.8g>	every day <8.0g>		every other day (during the month)
XTB13-196	10	2011	547	negative	Susc	0	susceptible	susceptible	susceptible				susceptible	susceptible		susceptible	susceptible			susceptible	susceptible	susceptible			every day <1.6g>	every day <0,3g>	every day <0,6g>		every day <2,0g>											every other day (during the month)
XTB13-156*	10	2012	234	negative	Susc	0	susceptible	susceptible	susceptible				susceptible	susceptible		susceptible	susceptible			susceptible	susceptible	susceptible			every day <1.6g>	every day <0,3g>	every day <0,6g>		every day <2,0g>											every other day (during the month)
XTB13-201*	11	2012	601	negative	Susc	0	susceptible	susceptible	susceptible			susceptible	susceptible	susceptible		susceptible	susceptible			susceptible	susceptible	susceptible			every day <1.6g>	every day <0,3g>	every day <0,6g>		every day <2,0g>
XTB13-213*	12	2012	684	negative	Susc	0	susceptible	susceptible	susceptible				susceptible	susceptible		susceptible	susceptible			susceptible	susceptible	susceptible			every day <1.2g>	every day <0,3g>	every day <0,6g>		every day <1,5g>
XTB13-098	13	2012	109	negative	X	9	resistant	resistant	resistant				resistant	resistant		resistant	susceptible			resistant	resistant	resistant
XTB13-235*	13	2012	862	negative	X	9	resistant	resistant	resistant				resistant	resistant		resistant	susceptible			resistant	resistant	resistant
XTB13-250	14	2012	950	negative	M	6	resistant	resistant	resistant			resistant	susceptible	susceptible		susceptible	susceptible			resistant	susceptible	resistant									every day <1.0g>		every day <0.75g>	every day <0.75g>	every day <1,0g>			every day <8.0g>
XTB13-153*	14	2013	191	negative	M	6	resistant	resistant	resistant			resistant	susceptible	susceptible		susceptible	susceptible			resistant	susceptible	resistant									every day <1.0g>		every day <0.75g>	every day <0.75g>	every day <1,0g>			every day <8.0g>
XTB13-255*	15	2012	974	negative	T	10	resistant	resistant	resistant				resistant	resistant		resistant	resistant			resistant	resistant	resistant									every day <1.0g>		every day <0.75g>	every day <0.75g>	every day <1,0g>			every day <8.0g>		every other day (during the month)		every day <1.0g>	every day <2.0g>
XTB13-086*	16	2011	1015	negative	Susc	0	susceptible	susceptible	susceptible			susceptible	susceptible	susceptible		susceptible	susceptible			susceptible	susceptible	susceptible			every day <1.6g>	every day <0,3g>	every day <0,6g>		every day <2,0g>
XTB13-095	17	2011	1063	negative	M	8	resistant	resistant	resistant			resistant	susceptible/resistant	resistant		resistant	resistant			susceptible	susceptible	resistant							every day <2,0g>	every day <1.0g>			every day <0.75g>	every day <0.75g>			every day <0,8g>	every day <8.0g>		every other day (during the month)
XTB13-102*	17	2012	113	negative	M	8	resistant	resistant	resistant			resistant	susceptible/resistant	resistant		resistant	resistant			susceptible	susceptible	resistant							every day <2,0g>	every day <1.0g>			every day <0.75g>	every day <0.75g>			every day <0,8g>	every day <8.0g>		every other day (during the month)
XTB13-173	18	2012	367	negative	X	8	resistant	resistant	resistant				resistant	resistant		susceptible	resistant			resistant	susceptible	resistant									every day <1.0g>		every day <0.75g>	every day <0.75g>		every day <0.4g>		every day <8.0g>		every other day (during the month)		every day <1.0g>	every day <2.0g>
XTB13-122*	18	2013	129	negative	X	8	resistant	resistant	resistant				resistant	resistant		susceptible	resistant			resistant	susceptible	resistant									every day <1.0g>		every day <0.75g>	every day <0.75g>		every day <0.4g>		every day <8.0g>		every other day (during the month)		every day <1.0g>	every day <2.0g>
XTB13-229*	19	2012	780	negative	M	4	resistant	resistant	resistant				susceptible/resistant	susceptible		susceptible	susceptible			susceptible	susceptible	resistant							every day <2.0g>		every day <1.0g>		every day <0.75g>	every day <0.75g>	every day <0.75g>			every day <8.0g>
XTB13-082*	20	2013	11	negative	M	6	resistant	resistant	resistant				resistant	resistant		susceptible	susceptible			susceptible	susceptible	resistant							every day <2.0g>		every day <1.0g>		every day <0.75g>	every day <0.75g>	every day <1.0g>			every day <8.0g>		every other day (during the month)
XTB13-179	21	2012	1272	negative	X	7	resistant	resistant	resistant				resistant	resistant		susceptible	susceptible			resistant	susceptible	resistant							every day <2.0g>		every day <1.0g>		every day <0.75g>	every day <0.75g>		every day <0.4g>		every day <8.0g>		every other day (during the month)
XTB13-232	21	2012	1417	negative	X	8	resistant	resistant	resistant				resistant	resistant		susceptible	resistant			resistant	susceptible	resistant							every day <2.0g>		every day <1.0g>		every day <0.75g>	every day <0.75g>		every day <0.4g>		every day <8.0g>		every other day (during the month)
XTB13-120	21	2012	402	negative	X	7	resistant	resistant	resistant				resistant	resistant		susceptible	susceptible			resistant	susceptible	resistant							every day <2.0g>		every day <1.0g>		every day <0.75g>	every day <0.75g>		every day <0.4g>		every day <8.0g>		every other day (during the month)
XTB13-140	21	2012	819	negative	X	7	resistant	resistant	resistant				resistant	resistant		susceptible	susceptible			resistant	susceptible	resistant							every day <2.0g>		every day <1.0g>		every day <0.75g>	every day <0.75g>		every day <0.4g>		every day <8.0g>		every other day (during the month)
XTB13-150*	21	2013	159	negative	X	8	resistant	resistant	resistant				resistant	resistant		susceptible	resistant			resistant	susceptible	resistant							every day <2.0g>		every day <1.0g>		every day <0.75g>	every day <0.75g>		every day <0.4g>		every day <8.0g>		every other day (during the month)
XTB13-192*	22	2012	524	negative	X	9	resistant	resistant	resistant			resistant	susceptible/resistant	resistant		resistant	resistant			resistant	susceptible	resistant			every day <1,6g>	every day <0,3g>	every day <0,6g>		every day <2,0g>
XTB13-147*	23	2012	1520	negative	M	5	resistant	resistant	resistant				susceptible	susceptible		susceptible	susceptible			resistant	susceptible	resistant								every day <1.0g>			every day <0.75g>	every day <0.75g>	every day <1.0g>			every day <8.0g>		every other day (during the month)			every day <2.0g>
XTB13-233*	24	2011	832	negative	M	4	resistant	resistant	resistant				susceptible	susceptible		susceptible	susceptible			susceptible	susceptible	resistant								every day <1.0g>			every day <0.75g>	every day <0.75g>	every day <1.0g>			every day <8.0g>		every other day (during the month)
XTB13-165*	25	2012	299	negative	X	8	resistant	resistant	resistant				susceptible/resistant	resistant		resistant	resistant			resistant	susceptible	resistant
XTB13-161	26	2012	1192	positive	Susc	4	resistant	resistant	resistant				susceptible	susceptible		susceptible	susceptible			susceptible	susceptible	resistant			every day <1.2g>	every day <0,3g>	every day <0,6g>		every day <1,5g>
XTB13-111*	26	2012	279	positive	M	0	susceptible	susceptible	susceptible				susceptible	susceptible		susceptible	susceptible			susceptible	susceptible	susceptible			every day <1.2g>	every day <0,3g>	every day <0,6g>		every day <1,5g>
XTB13-167	27	2012	309	positive	X	8	resistant	resistant	resistant				resistant	resistant		resistant	susceptible			resistant	susceptible	resistant							every day <2.0g>		every day <1.0g>		every day <0.75g>	every day <0.75g>	every day <1.0g>			every day <8.0g>		every other day (during the month)
XTB13-137*	27	2013	141	positive	X	8	resistant	resistant	resistant				resistant	resistant		resistant	susceptible			resistant	susceptible	resistant							every day <2.0g>		every day <1.0g>		every day <0.75g>	every day <0.75g>	every day <1.0g>			every day <8.0g>		every other day (during the month)
XTB13-234*	28	2012	861	negative	X	8	resistant	resistant	resistant				resistant	resistant			susceptible			resistant	resistant	resistant							every day <2.0g>		every day <1.0g>		every day <0.75g>	every day <0.75g>	every day <1.0g>			every day <8.0g>		every other day (during the month)			every day <2.0g>
XTB13-093	29	2011	1060	negative	M	6	resistant	resistant	resistant				susceptible	susceptible		resistant	susceptible			susceptible	resistant	resistant								every day <1.0g>			every day <0.75g>	every day <0.75g>	every day <1.0g>			every day <8.0g>		every other day (during the month)			every day <2.0g>
XTB13-141*	29	2012	1426	negative	M	6	resistant	resistant	resistant				susceptible	susceptible		resistant	susceptible			susceptible	resistant	resistant								every day <1.0g>			every day <0.75g>	every day <0.75g>	every day <1.0g>			every day <8.0g>		every other day (during the month)			every day <2.0g>
XTB13-136	30	2011	1406	negative	M	7	resistant	resistant	resistant			resistant	susceptible/resistant	susceptible		resistant	resistant			susceptible	susceptible	resistant							every day <2.0g>		every day <1.0g>		every day <0.75g>	every day <0.75g>	every day <1.0g>					every other day (during the month)
XTB13-208*	30	2012	660	negative	M	7	resistant	resistant	resistant			resistant	susceptible/resistant	susceptible		resistant	resistant			susceptible	susceptible	resistant							every day <2.0g>		every day <1.0g>		every day <0.75g>	every day <0.75g>	every day <1.0g>					every other day (during the month)
XTB13-162*	31	2012	281	negative	X	8	resistant	resistant	resistant				resistant	resistant		resistant	susceptible			resistant	susceptible	resistant							every day <2.0g>		every day <1.0g>		every day <0.75g>	every day <0.75g>	every day <1.0g>			every day <8.0g>		every other day (during the month)
XTB13-252	32	2010	966	negative	M	8	resistant	resistant	resistant				resistant	resistant		resistant	resistant			susceptible	susceptible	resistant								every day <1.0g>			every day <0.75g>	every day <0.75g>			every day <0.8g>	every day <8.0g>
XTB13-100	32	2012	1103	negative	M	8	resistant	resistant	resistant				resistant	resistant		resistant	resistant			susceptible	susceptible	resistant								every day <1.0g>			every day <0.75g>	every day <0.75g>			every day <0.8g>	every day <8.0g>
XTB13-143*	32	2012	1457	negative	M	8	resistant	resistant	resistant				resistant	resistant		resistant	resistant			susceptible	susceptible	resistant								every day <1.0g>			every day <0.75g>	every day <0.75g>			every day <0.8g>	every day <8.0g>
XTB13-089	33	2012	1034	postive	Susc	0	susceptible	susceptible	susceptible				susceptible	susceptible		susceptible	susceptible			susceptible	susceptible	susceptible			every day <1.6g>	every day <0,3g>	every day <0,3g>		every day <1,5g>											every other day (during the month)
XTB13-135*	33	2012	1376	positive	Susc	0	susceptible	susceptible	susceptible				susceptible	susceptible		susceptible	susceptible			susceptible	susceptible	susceptible			every day <1.6g>	every day <0,3g>	every day <0,3g>		every day <1,5g>											every other day (during the month)
XTB13-144*	34	2012	146	negative	Susc	1	susceptible	susceptible	susceptible				susceptible	susceptible		susceptible	susceptible			susceptible	susceptible	resistant			every day <1.6g>	every day <0,3g>	every day <0,6g>		every day <2,0g>
XTB13-238	35	2012	88	negative	X	9	resistant	resistant	resistant				resistant	resistant		resistant	susceptible			resistant	resistant	resistant
XTB13-241*	35	2012	885	negative	X	9	resistant	resistant	resistant				resistant	resistant		resistant	susceptible			resistant	resistant	resistant
XTB13-128*	36	2011	1336	negative	Susc	0	susceptible	susceptible	susceptible				susceptible	susceptible		susceptible	susceptible			susceptible	susceptible	susceptible			every day <1.6g>	every day <0,3g>	every day <0,6g>		every day <2,0g>
XTB13-187	37	2013	361	negative	X	7	resistant	resistant	resistant				resistant	resistant		susceptible	susceptible			resistant	susceptible	resistant
XTB13-172	37	2013	50	negative	X	7	resistant	resistant	resistant				resistant	resistant		susceptible	susceptible			resistant	susceptible	resistant
XTB13-206*	37	2013	645	negative	X	7	resistant	resistant	resistant				resistant	resistant		susceptible	susceptible			resistant	susceptible	resistant
XTB13-194	38	2012	1182	negative	X	7	resistant	resistant	resistant				resistant	resistant		susceptible	susceptible			resistant	susceptible	resistant									every day <1.0g>		every day <0.75g>	every day <0.75g>	every day <1.0g>			every day <8.0g>		every other day (during the month)			every day <2.0g>
XTB13-110*	38	2012	530	negative	X	7	resistant	resistant	resistant				resistant	resistant		susceptible	susceptible			resistant	susceptible	resistant									every day <1.0g>		every day <0.75g>	every day <0.75g>	every day <1.0g>			every day <8.0g>		every other day (during the month)			every day <2.0g>
XTB13-092*	39	2011	1059	negative	M	3	susceptible	resistant	resistant			susceptible	susceptible	susceptible		susceptible	susceptible			susceptible	susceptible	resistant							every day <2.0g>		every day <1.0g>		every day <0.75g>	every day <0.75g>	every day <1.0g>			every day <8.0g>		every other day (during the month)
XTB13-197	40	2012	547	negative	M	5	resistant	resistant	resistant			resistant	susceptible	susceptible		susceptible	susceptible			susceptible	susceptible	resistant							every day <2.0g>		every day <1.0g>		every day <0.75g>	every day <0.75g>	every day <1.0g>			every day <8.0g>		every other day (during the month)
XTB13-231*	40	2012	810	negative	M	5	resistant	resistant	resistant			resistant	susceptible	susceptible		susceptible	susceptible			susceptible	susceptible	resistant							every day <2.0g>		every day <1.0g>		every day <0.75g>	every day <0.75g>	every day <1.0g>			every day <8.0g>		every other day (during the month)
XTB13-133*	41	2011	1367	negative	M	6	resistant	resistant	resistant				resistant	resistant		susceptible	susceptible			susceptible	susceptible	resistant							every day <2.0g>		every day <1.0g>		every day <0.75g>	every day <0.75g>	every day <1.0g>			every day <8.0g>		every other day (during the month)
XTB13-184*	42	2012	459	negative	M	7	resistant	resistant	resistant			resistant	susceptible/resistant	susceptible		resistant	susceptible			susceptible	resistant	resistant							every day <2.0g>	every day <1.0g>			every day <0.75g>	every day <0.75g>			every day <0,8g>	every day <8.0g>		every other day (during the month)
XTB13-103*	43	2011	1133	negative	X	8	resistant	resistant	resistant				susceptible	resistant		resistant	susceptible			resistant	resistant	resistant									every day <1.0g>		every day <0.75g>	every day <0.75g>	every day <1.0g>			every day <8.0g>		every other day (during the month)			every day <2.0g>
XTB13-138*	44	2012	1410	negative	Susc	0	susceptible	susceptible	susceptible				susceptible	susceptible		susceptible	susceptible			susceptible	susceptible	susceptible			every day <1.6g>	every day <0,3g>	every day <0,6g>		every day <2,0g>											every other day (during the month)
XTB13-200	45	2012	598	negative	X	9	resistant	resistant	resistant				resistant	resistant		resistant	resistant			resistant	susceptible	resistant
XTB13-176*	45	2013	375	negative	X	9	resistant	resistant	resistant				resistant	resistant		resistant	resistant			resistant	susceptible	resistant
XTB13-083	46	2012	100	positive	M	7	resistant	resistant		resistant		resistant	susceptible	susceptible		susceptible	susceptible			resistant	resistant	resistant							every day <2.0g>	every day <1.0g>			every day <0.75g>	every day <0.75g>	every day <1,0g>g			every day <8.0g>					every day <2.0g>
XTB13-131*	46	2012	1363	positive	M	7	resistant	resistant		resistant		resistant	susceptible	susceptible		susceptible	susceptible			resistant	resistant	resistant							every day <2.0g>	every day <1.0g>			every day <0.75g>	every day <0.75g>	every day <1,0g>g			every day <8.0g>					every day <2.0g>
XTB13-108*	47	2012	1176	negative	X	7	resistant	resistant	resistant				resistant	resistant		susceptible	susceptible			resistant	susceptible	resistant
XTB13-081*	48	2013	1	negative	X	7	resistant	resistant	resistant				resistant	resistant		susceptible	susceptible			resistant	susceptible	resistant									every day <1.0g>		every day <0.75g>	every day <0.75g>	every day <1.0g>			every day <8.0g>		every other day (during the month)			every day <2.0g>
XTB13-225*	49	2011	760	negative	M	5	resistant	resistant	resistant				susceptible/resistant	susceptible		resistant	susceptible			susceptible	susceptible	resistant									every day <1.0g>		every day <0.75g>	every day <0.75g>	every day <1.0g>			every day <8.0g>		every other day (during the month)
XTB13-212*	50	2012	679	negative	X	9	resistant	resistant	resistant				resistant	resistant		resistant	susceptible			resistant	resistant	resistant
XTB13-216*	51	2012	692	negative	Susc	0	susceptible	susceptible	susceptible				susceptible	susceptible		susceptible	susceptible			susceptible	susceptible	susceptible			every day <1.6g>	every day <0,3g>	every day <0,6g>		every day <2,0g>											every other day (during the month)
XTB13-256*	53	2009	980	negative	M	5	resistant	resistant	resistant				susceptible				susceptible			resistant	susceptible	resistant							every day <2,0g>	every day <1.0g>			every day <0.75g>	every day <0.75g>	every day <1.0g>			every day <8.0g>		every other day (during the month)
XTB13-262*	54	2009	970	negative	Susc	0	susceptible	susceptible	susceptible				susceptible	susceptible		susceptible	susceptible			susceptible	susceptible	susceptible			every day <1.6g>	every day <0,3g>	every day <0,6g>		every day <2,0g>											every other day (during the month)
XTB13-211*	55	2013	675	negative	Susc	0	susceptible	susceptible	susceptible				susceptible	susceptible		susceptible	susceptible			susceptible	susceptible	susceptible			every day <1.6g>	every day <0,3g>	every day <0,6g>		every day <2,0g>
XTB13-299*	56	2010	91	negative	M	4	resistant	resistant	resistant				susceptible	susceptible		susceptible	susceptible			susceptible	susceptible	resistant								every day <1.0g>			every day <0.75g>	every day <0.75g>			every day <0.75g>	every day <8.0g>		every other day (during the month)
XTB13-195	57	2012	1297	positive	X	7	resistant	resistant	resistant				resistant	resistant		susceptible	susceptible			resistant	susceptible	resistant							every day <2,0g>		every day <1.0g>		every day <0.75g>	every day <0.75g>	every day <1.0g>			every day <8.0g>		every other day (during the month)			every day <2.0g>
XTB13-123*	57	2012	535	positive	X	7	resistant	resistant	resistant				resistant	resistant		susceptible	susceptible			resistant	susceptible	resistant							every day <2,0g>		every day <1.0g>		every day <0.75g>	every day <0.75g>	every day <1.0g>			every day <8.0g>		every other day (during the month)			every day <2.0g>
XTB13-290*	58	2010	62	negative	M	7	resistant	resistant	resistant				resistant	resistant		susceptible	resistant			susceptible	susceptible	resistant							every day <2,0g>		every day <1.0g>		every day <0.75g>	every day <0.75g>	every day <1.0g>			every day <8.0g>		every other day (during the month)			every day <2.0g>
XTB13-124	59	2011	13	negative	X	7	resistant	resistant	resistant				resistant	resistant		susceptible	susceptible			resistant	susceptible	resistant									every day <1.0g>		every day <0.75g>	every day <0.75g>		every day <0.4g>		every day <8.0g>		every other day (during the month)			every day <2.0g>
XTB13-217	59	2012	704	negative	X	7	resistant	resistant	resistant				resistant	resistant		susceptible	susceptible			resistant	susceptible	resistant									every day <1.0g>		every day <0.75g>	every day <0.75g>		every day <0.4g>		every day <8.0g>		every other day (during the month)			every day <2.0g>
XTB13-218*	59	2013	705	negative	X	7	resistant	resistant	resistant				resistant	resistant		susceptible	susceptible			resistant	susceptible	resistant									every day <1.0g>		every day <0.75g>	every day <0.75g>		every day <0.4g>		every day <8.0g>		every other day (during the month)			every day <2.0g>
XTB13-097	61	2011	1087	negative	M	9	resistant	resistant	resistant			resistant	resistant	resistant		resistant	resistant			susceptible	susceptible	resistant									every day <1.0g>		every day <0.75g>	every day <0.75g>			every day <0.8g>	every day <8.0g>		every other day (during the month)
XTB13-117	61	2012	1253	negative	X	10	resistant	resistant	resistant			resistant	resistant	resistant		resistant	resistant			resistant	susceptible	resistant									every day <1.0g>		every day <0.75g>	every day <0.75g>			every day <0.8g>	every day <8.0g>		every other day (during the month)
XTB13-142*	61	2012	1435	negative	X	10	resistant	resistant	resistant			resistant	resistant	resistant		resistant	resistant			resistant	susceptible	resistant									every day <1.0g>		every day <0.75g>	every day <0.75g>			every day <0.8g>	every day <8.0g>		every other day (during the month)
XTB13-182	62	2012	422	negative	X	8	resistant	resistant	resistant			resistant	resistant	resistant		susceptible	susceptible			resistant	susceptible	resistant
XTB13-242*	62	2013	89	negative	X	8	resistant	resistant	resistant			resistant	resistant	resistant		susceptible	susceptible			resistant	susceptible	resistant
XTB13-169	63	2013	328	negative	X	8	resistant	resistant	resistant				resistant	resistant		susceptible	resistant			resistant	susceptible	resistant
XTB13-204*	63	2013	608	negative	X	9	resistant	resistant	resistant				resistant	resistant		resistant	resistant			resistant	susceptible	resistant
XTB13-155*	64	2013	223	negative	T	10	resistant	resistant	resistant				resistant	resistant		resistant	resistant			resistant	resistant	resistant
XTB13-186*	65	2013	473	negative	Susc	0	susceptible	susceptible	susceptible			susceptible	susceptible	susceptible		susceptible	susceptible			susceptible	susceptible	susceptible			every day <1.6g>	every day <0,3g>	every day <0,6g>		every day <2,0g>											every other day (during the month)
XTB13-107*	66	2012	1172	negative	X	10	resistant	resistant	resistant			resistant	resistant	resistant		resistant	resistant			resistant	susceptible	resistant							every day <2.0g>		every day <1.0g>		every day <0.75g>	every day <0.75g>	every day <1.0g>			every day <8.0g>		every other day (during the month)			every day <2.0g>
XTB13-214*	67	2012	689	negative	M	5	resistant	resistant	resistant				susceptible/resistant	susceptible		susceptible	susceptible			susceptible	resistant	resistant							every day <2.0g>		every day <1.0g>		every day <0.75g>	every day <0.75g>	every day <1.0g>					every other day (during the month)
XTB13-265*	68	2009	1000	negative	Susc	0	susceptible	susceptible	susceptible				susceptible				susceptible			susceptible	susceptible	susceptible			every day <1.6g>	every day <0,3g>	every day <0,6g>		every day <2,0g>
XTB13-244*	70	2011	893	negative	M	6	resistant	resistant	resistant				susceptible/resistant	susceptible		resistant	susceptible			resistant	susceptible	resistant							every day <2.0g>	every day <1.0g>			every day <0.75g>	every day <0.75g>	every day <1.0g>			every day <8.0g>		every other day (during the month)
XTB13-125*	71	2013	13	negative	M	7	resistant	resistant	resistant				resistant	resistant		susceptible	resistant			susceptible	susceptible	resistant									every day <1.0g>		every day <0.75g>	every day <0.75g>	every day <1.0g>			every day <8.0g>		every other day (during the month)			every day <2.0g>
XTB13-088	72	2011	1024	negative	M	6	resistant	resistant	resistant			resistant	susceptible/susceptible	susceptible		susceptible	susceptible			resistant	susceptible	resistant							every day <2.0g>	every day <1.0g>			every day <0.75g>	every day <0.75g>	every day <1.0g>			every day <8.0g>		every other day (during the month)			every day <2.0g>
XTB13-219*	72	2012	726	negative	M	6	resistant	resistant	resistant			resistant	susceptible/susceptible	susceptible		susceptible	susceptible			resistant	susceptible	resistant							every day <2.0g>	every day <1.0g>			every day <0.75g>	every day <0.75g>	every day <1.0g>			every day <8.0g>		every other day (during the month)			every day <2.0g>
XTB13-249*	73	2012	937	negative	Susc	0	susceptible	susceptible	susceptible				susceptible				susceptible			susceptible	susceptible	susceptible			every day <1.6g>	every day <0,3g>	every day <0,6g>		every day <2,0g>
XTB13-237	74	2012	1371	positive	Susc	3	susceptible	resistant	resistant				susceptible	susceptible			susceptible			susceptible	susceptible	resistant			every day <1.6g>	every day <0,3g>	every day <0,6g>		every day <2,0g>
XTB13-134*	74	2012	873	positive	M	1	susceptible	susceptible	susceptible				susceptible	susceptible			susceptible			susceptible	susceptible	resistant			every day <1.6g>	every day <0,3g>	every day <0,6g>		every day <2,0g>
XTB13-193*	75	2012	525	negative	Susc	0	susceptible	susceptible	susceptible				susceptible				susceptible			susceptible	susceptible	susceptible			every day <1.2g>	every day <0,3g>	every day <0,6g>		every day <2,0g>											every other day (during the month)
XTB13-199*	76	2010	598	negative	Susc	0	susceptible	susceptible	susceptible				susceptible				susceptible			susceptible	susceptible	susceptible			every day <1.2g>	every day <0,3g>	every day <0,6g>		every day <2,0g>
XTB13-168	77	2012	1343	negative	X	8	resistant	resistant	resistant				resistant	resistant		resistant	susceptible			resistant	susceptible	resistant							every day <2.0g>		every day <1.0g>		every day <0.75g>	every day <0.75g>		every day <0.4g>		every day <8.0g>		every other day (during the month)			every day <2.0g>
XTB13-177*	77	2013	380	negative	X	8	resistant	resistant	resistant				resistant	resistant		resistant	susceptible			resistant	susceptible	resistant							every day <2.0g>		every day <1.0g>		every day <0.75g>	every day <0.75g>		every day <0.4g>		every day <8.0g>		every other day (during the month)			every day <2.0g>
XTB13-094*	78	2009	1061	negative	Susc	0	susceptible	susceptible	susceptible				susceptible	susceptible		susceptible	susceptible			susceptible	susceptible	susceptible			every day <1.6g>	every day <0,3g>	every day <0,6g>		every day <2,0g>
XTB13-127	79	2012	1333	negative	X	9	resistant	resistant	resistant				resistant	resistant		resistant	resistant			resistant	susceptible	resistant							every day <2.0g>		every day <1.0g>		every day <0.75g>	every day <0.75g>		every day <0.4g>		every day <8.0g>		every other day (during the month)			every day <2.0g>
XTB13-210*	79	2013	662	negative	X	9	resistant	resistant	resistant				resistant	resistant		resistant	resistant			resistant	susceptible	resistant							every day <2.0g>		every day <1.0g>		every day <0.75g>	every day <0.75g>		every day <0.4g>		every day <8.0g>		every other day (during the month)			every day <2.0g>
XTB13-119*	80	2012	127	negative	X	9	resistant	resistant	resistant				resistant	resistant		resistant	resistant			resistant	susceptible	resistant							every day <2.0g>		every day <1.0g>		every day <0.75g>	every day <0.75g>	every day <1.0g>			every day <8.0g>
XTB13-158*	82	2010	260	negative	M	5	resistant	resistant	resistant				susceptible	susceptible		susceptible	resistant			susceptible	susceptible	resistant								every day <1.0g>			every day <0.75g>	every day <0.75g>			every day <0.8g>	every day <8.0g>		every other day (during the month)
XTB13-245*	83	2012	900	negative	X	9	resistant	resistant	resistant			resistant	resistant	resistant		resistant	susceptible			resistant	susceptible	resistant									every day <1.0g>		every day <0.75g>	every day <0.75g>		every day <0.4g>		every day <8.0g>		every other day (during the month)		every day <1,0g>	every day <2.0g>
XTB13-105	84	2011	1159	negative	M	4	susceptible	resistant	resistant				susceptible	susceptible		resistant	susceptible			susceptible	susceptible	resistant									every day <1.0g>		every day <0.75g>	every day <0.75g>	every day <1,0g>			every day <8.0g>		every other day (during the month)
XTB13-126*	84	2013	131	negative	M	6	resistant	resistant	resistant				susceptible	susceptible		resistant	susceptible			resistant	susceptible	resistant									every day <1.0g>		every day <0.75g>	every day <0.75g>	every day <1,0g>			every day <8.0g>		every other day (during the month)
XTB13-183*	85	2013	441	negative	X	10	resistant	resistant	resistant			resistant	resistant	resistant		susceptible	resistant			resistant	resistant	resistant							every day <2,0g>		every day <1.0g>		every day <0.75g>	every day <0.75g>		every day <0.4g>		every day <8.0g>		every other day (during the month)		every day <1,0g>	every day <2.0g>
XTB13-228*	86	2012	763	negative	X	9	resistant	resistant	resistant			resistant	resistant	resistant		resistant	susceptible			resistant	susceptible	resistant									every day <1.0g>		every day <0.75g>	every day <0.75g>		every day <0.4g>		every day <8.0g>		every other day (during the month)			every day <2.0g>
XTB13-198*	87	2012	597	negative	Susc	0	susceptible	susceptible	susceptible				susceptible	susceptible		susceptible	susceptible			susceptible	susceptible	susceptible			every day <1.6g>	every day <0,3g>	every day <0,6g>		every day <2,0g>
XTB13-084	89	2011	1002	negative	M	7	resistant	resistant	resistant			resistant	resistant	resistant		susceptible	susceptible			susceptible	susceptible	resistant									every day <1.0g>		every day <0.75g>	every day <0.75g>		every day <0.4g>		every day <8.0g>		every other day (during the month)			every day <2.0g>
XTB13-112*	89	2012	1206	negative	X	8	resistant	resistant	resistant			resistant	resistant	resistant		susceptible	susceptible			resistant	susceptible	resistant									every day <1.0g>		every day <0.75g>	every day <0.75g>		every day <0.4g>		every day <8.0g>		every other day (during the month)			every day <2.0g>
XTB13-104*	90	2012	115	negative	Susc	0	susceptible	susceptible	susceptible				susceptible	susceptible		susceptible	susceptible			susceptible	susceptible	susceptible			every day <1.6g>	every day <0,3g>	every day <0,6g>		every day <2,0g>
XTB13-180*	91	2012	421	negative	M	3	susceptible	resistant	resistant				susceptible	susceptible		susceptible	susceptible			susceptible	susceptible	resistant			every day <1.6g>				every day <2,0g>	every day <1.0g>			every day <0.75g>	every day <0.75g>	every day <1,0g>					every other day (during the month)
XTB13-191*	92	2012	522	negative	Susc	0	susceptible	susceptible	susceptible				susceptible	susceptible		susceptible	susceptible			susceptible	susceptible	susceptible			every day <1.6g>	every day <0,3g>	every day <0,6g>		every day <2,0g>
XTB13-205*	93	2012	610	negative	M	4	resistant	resistant	resistant				susceptible	susceptible		susceptible	susceptible			susceptible	susceptible	resistant							every day <2.0g>		every day <1.0g>		every day <0.75g>	every day <0.75g>	every day <1.0g>			every day <8.0g>		every other day (during the month)
XTB13-240*	94	2011	883	negative	Susc	0	susceptible	susceptible	susceptible				susceptible	susceptible		susceptible	susceptible			susceptible	susceptible	susceptible			every day <1.6g>	every day <0,3g>	every day <0,6g>		every day <2,0g>
XTB13-188	95	2011	500	negative	X	8	resistant	resistant	resistant				susceptible/resistant	resistant		susceptible	resistant			resistant	resistant	resistant							every day <2.0g>		every day <1.0g>		every day <0.75g>	every day <0.75g>	every day <1.0g>			every day <8.0g>		every other day (during the month)
XTB13-227*	95	2013	761	negative	X	8	resistant	resistant	resistant				susceptible/resistant	resistant		susceptible	resistant			resistant	resistant	resistant							every day <2.0g>		every day <1.0g>		every day <0.75g>	every day <0.75g>	every day <1.0g>			every day <8.0g>		every other day (during the month)
XTB13-115*	96	2012	124	negative	T	11	resistant	resistant	resistant			resistant	resistant	resistant		resistant	resistant			resistant	resistant	resistant							every day <2.0g>		every day <1.0g>		every day <0.75g>	every day <0.75g>	every day <1.0g>			every day <8.0g>		every other day (during the month)		every day <1.0g>	every day <2.0g>
XTB13-247	97	2011	914	negative	M	5	resistant	resistant	resistant				susceptible/resistant	susceptible		resistant	susceptible			susceptible	susceptible	resistant							every day <2.0g>	every day <1.0g>			every day <0.75g>	every day <0.75g>	every day <1.0g>			every day <8.0g>		every other day (during the month)
XTB13-159*	97	2012	27	negative	M	7	resistant	resistant	resistant				susceptible/resistant	susceptible		resistant	susceptible			resistant	resistant	resistant							every day <2.0g>	every day <1.0g>			every day <0.75g>	every day <0.75g>	every day <1.0g>			every day <8.0g>		every other day (during the month)
XTB13-251*	98	2011	965	negative	M	7	resistant	resistant	resistant				resistant	resistant		resistant	susceptible			susceptible	susceptible	resistant							3 days a week <2.0g>		5 days a week <1.0g>		3 days a week <0.75g>	every day <0.75g>	3 days a week <0,75g>			every day <8.0g>		every other day (during the month)			every day <2.0g>
XTB13-132*	99	2011	1365	negative	M	5	resistant	resistant	resistant				susceptible	susceptible		susceptible	susceptible			susceptible	resistant	resistant			every day <1.6g>	every day <0,3g>	every day <0,6g>		every day <2,0g>
XTB13-253*	100	2010	97	negative	M	4	resistant	resistant	resistant				susceptible			susceptible	susceptible			susceptible	susceptible	resistant					every day <0,6g>		every day <2,0g>	every day <1.0g>							every day <0.8g>
XTB13-116	102	2011	1251	negative	M	8	resistant	resistant	resistant			resistant	resistant	resistant		susceptible	resistant			susceptible	susceptible	resistant								every day <1.0g>			every day <0.75g>	every day <0.75g>	every day <0.75g>			every day <8.0g>		every other day (during the month)
XTB13-175*	102	2012	373	negative	M	8	resistant	resistant	resistant			resistant	resistant	resistant		susceptible	resistant			susceptible	susceptible	resistant								every day <1.0g>			every day <0.75g>	every day <0.75g>	every day <0.75g>			every day <8.0g>		every other day (during the month)
XTB13-209*	103	2012	662	negative	Susc	0	susceptible	susceptible	susceptible			susceptible	susceptible	susceptible		susceptible	susceptible			susceptible	susceptible	susceptible			every day <1.2g>	every day <0,3g>	every day <0,6g>		every day <1,5g>
XTB13-114	104	2011	1229	negative	M	4	resistant	resistant	resistant				susceptible	susceptible		susceptible	susceptible			susceptible	susceptible	resistant								every day <1.0g>			every day <0.75g>	every day <0.75g>	every day <0.75g>			every day <8.0g>		every other day (during the month)
XTB13-154*	104	2012	207	negative	M	5	resistant	resistant	resistant				susceptible	susceptible		susceptible	susceptible			resistant	susceptible	resistant								every day <1.0g>			every day <0.75g>	every day <0.75g>	every day <0.75g>			every day <8.0g>		every other day (during the month)
